# Supplementary material for: Epigenetic silencing of SALL2 confers tamoxifen resistance in breast cancer
Source: EMBO Mol Med. 2019 Oct 28;11(12):e10638. doi: 10.15252/emmm.201910638 (PMC6895605; doi:10.15252/emmm.201910638)
Supplement: Supplementary file 3 — Source Data for Expanded View and Appendix [file EMMM-11-e10638-s008.zip]

Archive with 4 entries (3 files):
- 10638_EV_appendix_sd/
- 10638_EV_appendix_sd/EMM-2019-10638_SourceDataForEVFigure1.pdf
- 10638_EV_appendix_sd/EMM-2019-10638_SourceDataForEVFigure2.pdf
- 10638_EV_appendix_sd/EMM-2019-10638_SourceDataForAppendixFigureS4.pdf
