# Supplementary material for: Epigenetic silencing of SALL2 confers tamoxifen resistance in breast cancer
Source: EMBO Mol Med. 2019 Oct 28;11(12):e10638. doi: 10.15252/emmm.201910638 (PMC6895605; doi:10.15252/emmm.201910638)
Supplement: Supplementary file 5 — Source Data for Figure 1 [file EMMM-11-e10638-s003.xlsx]

## Sheet: Fig1D
Differential expression analysis results comparing 9 breast cancer primary tissues and the matched tamoxifen-treated relapsed tissues from the same individuals.
Expression levels detected by RNA-seqencing (The unit of genes' expression is FPKM)
Fold Change (FC) = post-tamoxifen-treated (relapsed) group divided by compared with the matched tamoxifen-naïve (primary) group
Downregulagted genes positively correlated with ESR1 (The threshold is log2 FC < -1 and P value 1 < 0.05, r (Pearsion coefficient with ESR1) > 0.6 and P value 2 < 0.05)
NCBI_ID	GeneID	Average-log2 FC	P value 1	r	P value 2
55349	CHDH	-1.3559	0.00965548	0.620671	0.0256134
57465	TBC1D24	-1.01745	0.00177925	0.613027	0.0141774
427	ASAH1	-1.179	0.0320456	0.713237	2.31294e-05
100132169	WASIR2	-1.11495	0.014807	0.661772	0.000119782
64116	SLC39A8	-1.04099	0.0107974	0.628252	0.0200107
340706	VWA2	-1.82604	0.00188553	0.723446	0.000954395
124220	ZG16B	-1.63518	0.0292565	0.723159	0.000838861
5050	PAFAH1B3	-1.11334	0.0384437	0.657031	0.0019721
4925	NUCB2	-1.12033	0.0177182	0.637339	1.60435e-05
928	CD9	-1.03513	0.0298348	0.620191	2.33821e-11
118980	SFXN2	-1.49699	0.0166189	0.679771	0.0235278
27250	PDCD4	-1.01664	0.0173179	0.601295	0.00307235
6297	SALL2	-1.03712	0.000316875	0.640683	0.00267463
102724034	LOC102724034	-1.04731	0.029957	0.67297	0.00379921
64866	CDCP1	-1.07348	0.0465575	0.746046	0.0045986
25963	TMEM87A	-1.03666	0.00886259	0.689191	0.00905405
5792	PTPRF	-1.1484	0.0419027	0.632191	2.48042e-05
57648	KIAA1522	-1.55375	0.0222473	0.790889	0.00532389
481	ATP1B1	-1.41081	0.0192229	0.717328	0.000828874
57619	SHROOM3	-1.16854	0.0345713	0.829773	0.0244449
79680	C22orf29	-1.01135	0.0161194	0.768487	0.0172036
334	APLP2	-1.02368	0.0231209	0.67338	4.8338e-08
84656	GLYR1	-1.00252	0.00707792	0.761924	0.0116554
90861	HN1L	-1.12312	0.0312282	0.886667	0.0366171
338596	ST8SIA6	-1.01418	0.0319262	0.670899	1.96104e-05
27230	SERP1	-1.226	0.00482681	0.843548	4.20918e-05
9197	SLC33A1	-1.06197	0.0211924	0.659745	0.0482168
64083	GOLPH3	-1.06491	0.0405552	0.669372	0.0046265
114908	TMEM123	-1.34083	0.00460895	0.690874	0.00677893
10525	HYOU1	-1.16759	0.0169688	0.677818	0.0328334
10788	IQGAP2	-1.09619	0.0496972	0.633817	0.0062516
5366	PMAIP1	-1.20779	0.00364594	0.775429	0.00318994
4486	MST1R	-1.16622	0.0168197	0.671086	0.00483318
4824	NKX3-1	-1.01363	0.00438172	0.795005	9.48486e-05
283673	EWSAT1	-1.54482	0.00442738	0.71958	0.000116672
2330	FMO5	-1.13433	0.000988276	0.777438	0.000283731
222008	VSTM2A	-1.95141	0.0487442	0.607085	0.00165394
9185	REPS2	-1.21187	0.00881196	0.806175	0.000221899
Upregulagted genes negatively correlated with ESR1 (The threshold is log2 FC > 1 and P value 1 < 0.05, r (Pearsion coefficient with ESR1) < -0.6 and P value 2 < 0.05)
NCBI_ID	GeneID	Average-log2 FC	P value 1	r	P value 2
5118	PCOLCE	1.28004	0.00949466	-0.643395	4.01846e-08
3956	LGALS1	1.01765	0.0165957	-0.735201	8.13857e-14
440508	CLEC4GP1	1.03453	0.0400834	-0.708391	1.59393e-06
5176	SERPINF1	1.01906	0.0174114	-0.614897	1.97715e-09
7106	TSPAN4	1.23311	0.0255113	-0.732227	4.67968e-06
5919	RARRES2	1.52186	0.0497576	-0.779224	7.61391e-08
84557	MAP1LC3A	1.04476	0.0220027	-0.732109	5.2632e-05
219348	PLAC9	2.00591	0.0425804	-0.678243	0.0168903
10791	VAMP5	1.06987	0.0298668	-0.661497	5.21888e-05
103689912	TBX2-AS1	1.01525	0.0395396	-0.642601	0.00836992
1018	CDK3	1.41531	0.029493	-0.701802	0.000167195
29990	PILRB	1.06124	0.0284454	-0.603603	0.038351
